# Supplementary material for: Elucidation of “Twig Canker and Shoot Blight” (TCSB) in Peach Caused by Diaporthe amygdali in the North of Italy in Emilia‐Romagna
Source: Physiol Plant. 2025 Jul 31;177(4):e70428. doi: 10.1111/ppl.70428 (PMC12313398; doi:10.1111/ppl.70428)
Supplement: Supplementary file 1 — Table S1: List and sequence of the primers used for the molecular characterization. [file PPL-177-e70428-s002.xlsx]

## Sheet: Foglio1
Table S1: List and sequence of the primers used for the molecular characterization
Primers	Sequence 5’-3’	References
ITS1	TCCGTAGGTGAACCTGCGG	White et al., (1990)
ITS4	TCCTCCGCTTATTGATATGC
T1	AACATGCGTGAGATTGTAAGT	Glass and Donaldson (1995); O’Donnell and Cigelnik (1997)
Bt-2b	ACCCTCAGTGTAGTGACCCTTGGC
EF-688F	CGGTCACTTGATCTACAAGTGC	Alves et al., 2008
EF-1251R	CCTCGAACTCACCAGTACCG
CYLH3F	AGGTCCACTGGTGGCAAG	Crous et al., 2004
H3-1bR	GCGGGCGAGCTGGATGTCCTT
CAL-38F	CATCTTTCTGGCCATCATGG	Carbone and Kohn (1999); Hilario et al., (2020)
CAL-737R	CTGACCGAGGAACAAGTCT
