# Supplementary material for: Elucidation of “Twig Canker and Shoot Blight” (TCSB) in Peach Caused by Diaporthe amygdali in the North of Italy in Emilia‐Romagna
Source: Physiol Plant. 2025 Jul 31;177(4):e70428. doi: 10.1111/ppl.70428 (PMC12313398; doi:10.1111/ppl.70428)
Supplement: Supplementary file 2 — Table S2: Strains used for the phylogenetic analyses of Diaporthe spp. with details about host, location, and GenBank accession numbers. [file PPL-177-e70428-s003.xlsx]

## Sheet: Foglio1
Table_S2: Strains used for the phylogenetic analyses of Diaporthe spp. with details about host, location, and GenBank accession numbers;
GenBank No.	Accession No.1	Host	Country	GenBank No.
				ITS	Cal	His3	Tef1-a	Tub2
D. acaciigena	CBS 129521	Acacia retinodes	Australia	KC343005	KC343247	KC343489	KC343731	KC343973
D. ambigua	CBS 114015	Pyrus communis	South Africa	KC343010	KC343252	KC343494	KC343736	KC343978
D. ambigua	CBS 123210	Foeniculum vulgare	Portugal	KC343012	KC343254	KC343496	KC343738	KC343980
D. amygdali	CBS 126680	Prunus dulcis	Portugal	KC343023	KC343265	KC343507	KC343749	KC343991
D. amygdali	CBS 111811	Vitis vinifera	South Africa	KC343019	KC343261	KC343503	KC343745	KC343987
D. amygdali	CBS 115620	Prunus persica	USA	KC343020	KC343262	KC343504	KC343746	KC343988
D. amygdali	CBS 120840	Prunus salicina	South Africa	KC343021	KC343263	KC343505	KC343747	KC343989
D. amygdali	CBS 126679	Prunus dulcis	Spain	KC343022	KC343264	KC343506	KC343748	KC343990
D. amygdali	DAL 9	Prunus dulcis	Spain	MT007298	MT006696	MT007000	MT006775	MT006472
D. amygdali	DAL 70	Prunus dulcis	Spain	MT007339	MT006703	MT007015	MT006816	MT006513
D. amygdali	DAL 227	Prunus dulcis	Spain	MT007467	MT006730	MT007064	MT006944	MT006641
D. amygdali	CAA958	Vaccinium corymbosum	Portugal	MT073273	MT051847	MT051883	MT051923	MT051955
D. amygdali	CAA959	Vaccinium corymbosum	Portugal	MT073283	MT051862	MT051898	MT051935	MT051970
D. fusicola	PSCG 435	Pyrus pyrifolia	China	MK626916	MK691209	MK726257	MK654866	MK691321
D. fusicola	PSCG 436	Pyrus pyrifolia	China	MK626917	MK691208	MK726256	MK654867	MK691322
D. fusicola	PSCG 015	Pyrus pyrifolia	China	MK626915	MK691210	MK726254	MK654861	MK691320
D. fusicola	PSCG 030	Pyrus pyrifolia	China	MK626914	MK691211	MK726255	MK654864	MK691323
D. fusicola	PSCG 118	Pyrus pyrifolia	China	MK626910	MK691204	MK726250	MK654860	MK691317
D. fusicola	PSCG 178	Pyrus pyrifolia	China	MK626913	MK691206	MK726251	MK654862	MK691324
D. fusicola	PSCG 179	Pyrus pyrifolia	China	MK626912	MK691207	MK726252	MK654863	MK691318
D. fusicola	PSCG 371	Pyrus pyrifolia	China	MK626911	MK691205	MK726253	MK654865	MK691319
D. amygdali (syn. D. kadsurae)	CFCC 52588	Acer sp.	China	MH121522	MH121440	MH121480	MH121564	MH121601
D. amygdali (syn. D. kadsurae)	CFCC 52586	Kadsura longipedunculata	China	MH121521	MH121439	MH121479	MH121563	MH121600
D. amygdali (syn. D. mediterranea)	DAL 6	Prunus dulcis	Spain	MT007486	MT006758	MT007092	MT006986	MT006683
D. amygdali (syn. D. mediterranea)	CBS 146754	Prunus dulcis	Spain	MT007489	MT006761	MT007095	MT006989	MT006686
D. amygdali (syn. D. mediterranea)	DAL 176	Prunus dulcis	Spain	MT007496	MT006768	MT007102	MT006996	MT006693
D. amygdali (syn. D. sterilis)	CBS 136969	Vaccinium corymbosum	Italy	KJ160579	KJ160548	MF418350	KJ160611	KJ160528
D. beckausii	CBS 138.27	Viburnum sp.	Unknown	KC343041	KC343283	KC343525	KC343767	KC344009
D. malorum	CBS 142383	Malus domestica	Portugal	KY435638	KY435658	KY435648	KY435627	KY435668
D. malorum	CAA 740	Malus domestica	Portugal	KY435642	KY435660	KY435650	KY435629	KY435670
D. rudis	CBS 114436	Laburnum anagyroides	Austria	KC343232	KC343429	KC343716	KC343958	KC344200
D. rudis	CBS 113201	Vitis vinifera	Portugal	KC343234	KC343476	KC343718	KC343960	KC344202
D. camptothecicola	CFCC 51632	Camptotheca acuminata	China	KY203726	KY228877	KY228881	KY228887	KY228893
D. caryae	CFCC 52564	CFCC 52564	China	MH121499	MH121423	MH121459	MH121541	MH121581
D. celeris	CBS 143349	Vitis vinifera	UK	MG281017	MG281712	MG281363	MG281538	MG281190
D. cercidis	CFCC 52566	Cercis chinensis	China	MH121501	MH121425	MH121461	MH121543	MH121583
D. eres	AR5193	Ulmus sp.	Germany	KJ210529	KJ434999	KJ420850	KJ210550	KJ420799
D. eres	CBS 101742	Fraxinus sp.	Netherlands	KC343073	KC343315	KC343557	KC343799	KC344041
