# Supplementary material for: Elucidation of “Twig Canker and Shoot Blight” (TCSB) in Peach Caused by Diaporthe amygdali in the North of Italy in Emilia‐Romagna
Source: Physiol Plant. 2025 Jul 31;177(4):e70428. doi: 10.1111/ppl.70428 (PMC12313398; doi:10.1111/ppl.70428)
Supplement: Supplementary file 3 — Table S3: List of selected Diaporthe amygdali isolates and GenBank accession numbers. [file PPL-177-e70428-s001.xlsx]

## Sheet: Foglio1
Table S3: List of selected Diaporthe amygdali isolates and GenBank accession numbers
Species	Isolate no.	Country	GenBank No.
			ITS	CAL	HIS	TEF	TUB
D. amygdali	DA-1	Italy	PV453169	PV476934	PV476924	PV476944	PV476914
	DA-2	Italy	PV453170	-	-	-	-
	DA-3	Italy	PV453171	-	-	-	-
	DA-4	Italy	PV453172	-	-	-	-
	DA-5	Italy	PV453173	PV476935	PV476925	PV476945	PV476915
	DA-6	Italy	PV453174	-	-	-	-
	DA-7	Italy	PV453175	-	-	-	-
	DA-8	Italy	PV453176	-	-	-	-
	DA-9	Italy	PV453177	-	-	-	-
	DA-10	Italy	PV453178	-	-	-	-
	DA-11	Italy	PV453179	-	-	-	-
	DA-12	Italy	PV453180	PV476936	PV476926	PV476946	PV476916
	DA-13	Italy	PV453181	PV476937	PV476927	PV476947	PV476917
	DA-14	Italy	PV453182	-	-	-	-
	DA-15	Italy	PV453183	-	-	-	-
	DA-16	Italy	PV453184	PV476938	PV476928	PV476948	PV476918
	DA-17	Italy	PV453185	-	-	-	-
	DA-18	Italy	PV453186	-	-	-	-
	DA-19	Italy	PV453187	-	-	-	-
	DA-20	Italy	PV453188	-	-	-	-
	DA-21	Italy	PV453189	-	-	-	-
	DA-22	Italy	PV453190	-	-	-	-
	DA-23	Italy	PV453191	PV476939	PV476929	PV476949	PV476919
	DA-24	Italy	PV453192	-	-	-	-
	DA-25	Italy	PV453193	-	-	-	-
	DA-26	Italy	PV453194	-	-	-	-
	DA-27	Italy	PV453195	-	-	-	-
	DA-28	Italy	PV453196	-	-	-	-
	DA-29	Italy	PV453197	PV476940	PV476930	PV476950	PV476920
	DA-30	Italy	PV453198	-	-	-	-
	DA-31	Italy	PV453199	-	-	-	-
	DA-32	Italy	PV453200	PV476941	PV476931	PV476951	PV476921
	DA-33	Italy	PV453201	-	-	-	-
	DA-34	Italy	PV453202	-	-	-	-
	DA-35	Italy	PV453203	-	-	-	-
	DA-36	Italy	PV453204	-	-	-	-
	DA-37	Italy	PV453205	-	-	-	-
	DA-38	Italy	PV453206	-	-	-	-
	DA-39	Italy	PV453207	-	-	-	-
	DA-40	Italy	PV453208	-	-	-	-
	DA-41	Italy	PV453209	-	-	-	-
	DA-42	Italy	PV453210	-	-	-	-
	DA-43	Italy	PV453211	-	-	-	-
	DA-44	Italy	PV453212	-	-	-	-
	DA-45	Italy	PV453213	-	-	-	-
	DA-46	Italy	PV453214	-	-	-	-
	DA-47	Italy	PV453215	-	-	-	-
	DA-48	Italy	PV453216	PV476942	PV476932	PV476952	PV476923
	DA-49	Italy	PV453217	-	-	-	-
	DA-50	Italy	PV453218	-	-	-	-
