# Supplementary material for: Elucidation of “Twig Canker and Shoot Blight” (TCSB) in Peach Caused by Diaporthe amygdali in the North of Italy in Emilia‐Romagna
Source: Physiol Plant. 2025 Jul 31;177(4):e70428. doi: 10.1111/ppl.70428 (PMC12313398; doi:10.1111/ppl.70428)
Supplement: Supplementary file 4 — Table S4: Lethal temperature for mycelium growth. [file PPL-177-e70428-s004.xlsx]

## Sheet: Foglio1
Table S4: Lethal temperature for mycelium growth
Isolate	Temperature C°
	40	41	42	43	44	45	46	47	48	49	50	51	52	53	54	55
DA-1	X	X	X	X	X	X	X	X	X	X	X	X	-	-	-	-
DA-5	X	X	X	X	X	X	X	X	X	X	X	X	X	X	-	-
DA-16	X	X	X	X	X	X	X	X	X	X	X	X	X	X	X	-
Legend : "X" mycelium growth; "-" absence of mycelium growth
